# Supplementary material for: Defining quality by quantifying degradation in the mechanical recycling of polyethylene
Source: Nat Commun. 2024 Oct 9;15:8733. doi: 10.1038/s41467-024-52856-8 (PMC11464626; doi:10.1038/s41467-024-52856-8)
Supplement: Supplementary file 3 — Source data [file 41467_2024_52856_MOESM3_ESM.xlsx]

## Sheet: Figure 2A
	Figure 2A
Parameter	Complex Modulus, G*	Phase Angle, δ	Complex Modulus, G*	Phase Angle, δ	Complex Modulus, G*	Phase Angle, δ	Complex Modulus, G*	Phase Angle, δ	Complex Modulus, G*	Phase Angle, δ	Complex Modulus, G*	Phase Angle, δ	Complex Modulus, G*	Phase Angle, δ	Complex Modulus, G*	Phase Angle, δ	Complex Modulus, G*	Phase Angle, δ	Complex Modulus, G*	Phase Angle, δ
Units	MPa	°	MPa	°	MPa	°	MPa	°	MPa	°	MPa	°	MPa	°	MPa	°	MPa	°	MPa	°
Time	0 min	0 min	23 min	23 min	44 min	44 min	66 min	66 min	88 min	88 min	109 min	109 min	131 min	131 min	153 min	153 min	174 min	174 min	195 min	195 min
	0.0019	64.7861	0.00247	61.819	0.00316	55.9992	0.00453	42.0742	0.00644	30.5889	0.0089	22.4926	0.01155	17.4108	0.01427	14.4552	0.01705	12.4093	0.01986	10.6665
	0.00228	64.0894	0.00289	60.9429	0.00368	54.3063	0.0051	41.1783	0.00717	29.8009	0.00956	22.8162	0.01223	17.6633	0.01489	14.6315	0.01761	12.9672	0.02058	11.0487
	0.00273	62.8893	0.0034	59.6097	0.00425	54.0346	0.00572	41.091	0.00783	31.134	0.01021	23.6292	0.01285	19.3122	0.01556	16.1294	0.01829	13.8024	0.02119	11.894
	0.00326	62.7026	0.00398	59.0548	0.0049	52.8428	0.00646	41.5316	0.00856	31.6299	0.01091	24.714	0.01346	19.9973	0.01635	17.0927	0.01901	14.4262	0.02179	12.7197
	0.00381	61.9146	0.0047	58.2774	0.00568	52.2982	0.00726	41.7765	0.00927	32.4121	0.01177	25.6663	0.01433	20.9569	0.01699	17.6014	0.01987	15.4458	0.0226	13.5463
	0.00451	61.4965	0.00543	57.5932	0.00648	51.5876	0.00808	41.6123	0.01018	33.1922	0.01251	26.911	0.01512	22.3416	0.0178	18.8135	0.02054	16.3395	0.02344	14.2855
	0.00532	60.3689	0.00638	57.3405	0.00749	51.8903	0.00903	42.6095	0.01109	34.075	0.01354	28.1891	0.01603	23.1873	0.01896	20.4543	0.02137	17.4928	0.02443	15.6036
	0.00621	59.2332	0.00728	56.8141	0.00849	50.8353	0.01009	43.2011	0.01224	34.9662	0.01459	29.0937	0.01716	24.3182	0.01976	21.2986	0.02249	18.882	0.02539	16.6323
	0.00728	58.7299	0.0085	55.3635	0.00967	50.7621	0.01139	43.0852	0.0134	36.0556	0.01577	30.3273	0.01836	25.9179	0.02084	22.688	0.0234	20.1109	0.02632	18.0914
	0.00837	58.1125	0.00977	54.9773	0.01112	50.4927	0.01266	43.622	0.01477	36.9189	0.01703	31.7197	0.01965	27.2396	0.02229	24.0055	0.02475	21.2586	0.02773	19.1611
	0.00983	57.2968	0.01122	54.2586	0.0125	50.2599	0.01443	43.4016	0.01633	37.7086	0.01875	32.5215	0.02106	28.5567	0.02356	25.3783	0.02648	22.4702	0.02903	20.4313
	0.01135	56.6832	0.0129	53.7379	0.01427	49.6024	0.01602	44.0842	0.0181	38.2041	0.02034	33.6845	0.02284	29.9832	0.02531	26.5072	0.028	24.0973	0.03078	22.0372
	0.01315	55.7152	0.01479	53.1695	0.01626	49.4207	0.01796	44.3871	0.02008	38.9978	0.02228	34.9856	0.02477	30.8171	0.02723	27.9855	0.02985	25.2333	0.03247	23.2693
	0.01518	55.1734	0.01693	52.4032	0.01848	48.9959	0.02023	44.4156	0.02231	39.6541	0.02449	35.508	0.02693	32.3168	0.02951	29.3095	0.03193	26.5196	0.03464	24.3412
	0.01744	54.5672	0.01934	51.8116	0.02089	48.9012	0.02274	44.2504	0.0248	39.7931	0.02693	36.0666	0.02936	33.021	0.03177	29.9216	0.03433	27.9444	0.03703	25.7711
	0.02006	53.5233	0.02204	51.1108	0.02376	48.213	0.02561	44.3043	0.0276	40.5471	0.02992	37.0513	0.03221	34.0886	0.03467	31.4167	0.03702	29.0306	0.03953	26.9261
	0.02301	52.5821	0.02518	50.4125	0.02685	47.7165	0.02867	44.3405	0.03073	40.905	0.03292	37.5953	0.03518	35.0905	0.03763	32.3518	0.04007	29.9636	0.04274	28.1373
	0.0263	51.9436	0.02863	49.548	0.03035	47.2573	0.0323	44.1533	0.03426	41.0644	0.0365	38.1955	0.03864	35.5407	0.04114	33.1853	0.04364	31.008	0.04612	29.2321
	0.03003	51.1798	0.03247	48.9279	0.03432	46.8326	0.03614	44.1037	0.0382	41.1302	0.04034	38.6445	0.04263	36.1684	0.04502	33.9351	0.04742	32.0514	0.05	30.2091
	0.03424	50.3282	0.03675	48.2543	0.03867	46.3164	0.04055	43.8304	0.04257	41.2702	0.04477	38.8907	0.04698	36.6552	0.04934	34.7229	0.05176	32.7306	0.05429	31.0326
	0.03892	49.5009	0.04166	47.6922	0.04361	45.8321	0.04544	43.5492	0.04748	41.2468	0.04966	39.075	0.05182	37.1481	0.05421	35.2499	0.05657	33.47	0.05909	31.872
	0.04425	48.7289	0.04705	46.9609	0.04902	45.2815	0.05088	43.2545	0.05294	41.1887	0.05509	39.2471	0.05723	37.4314	0.0596	35.6999	0.062	34.0437	0.06448	32.589
	0.0501	47.8745	0.05301	46.2468	0.05508	44.719	0.05697	42.8881	0.059	41.0224	0.06116	39.3134	0.06331	37.5828	0.06564	36.0628	0.06793	34.5574	0.07043	33.1799
	0.05658	47.0467	0.05968	45.5182	0.06172	44.0826	0.06362	42.4795	0.06569	40.8174	0.06781	39.2442	0.06997	37.6859	0.07231	36.3038	0.07456	34.9282	0.07703	33.6211
	0.06383	46.2046	0.06705	44.7481	0.06915	43.5008	0.071	42.0622	0.07306	40.5316	0.0752	39.1187	0.07734	37.7485	0.07968	36.4643	0.08191	35.1847	0.08435	33.9888
	0.07181	45.4039	0.07515	44.0451	0.07733	42.8651	0.07916	41.5424	0.08121	40.1923	0.08336	38.9433	0.0854	37.6527	0.0878	36.4943	0.08998	35.3485	0.09241	34.2543
	0.08063	44.5072	0.08408	43.2881	0.08629	42.1953	0.08814	41.026	0.09016	39.8106	0.09231	38.6821	0.09436	37.5281	0.09674	36.4953	0.09894	35.447	0.1013	34.4297
	0.0903	43.631	0.09391	42.5234	0.09609	41.5142	0.09799	40.4607	0.09997	39.3758	0.10213	38.318	0.10415	37.3099	0.10659	36.403	0.10874	35.4079	0.111	34.4592
	0.10101	42.8058	0.10455	41.737	0.10686	40.8716	0.10875	39.8505	0.11072	38.9086	0.11281	37.9508	0.11484	37.057	0.1174	36.2508	0.11933	35.3297	0.12187	34.3227
	0.11259	41.9474	0.11645	40.9226	0.11869	40.1015	0.12037	39.2547	0.12255	38.3772	0.12455	37.5879	0.12661	36.674	0.12879	36.0686	0.13085	35.191	0.13329	34.3647
	0.12541	41.0383	0.12908	40.2152	0.13153	39.3674	0.13303	38.5996	0.13522	37.9505	0.13745	37.0248	0.13936	36.2324	0.14167	35.6427	0.14355	34.8605	0.1461	34.2429
	0.13921	40.1709	0.14313	39.3593	0.1454	38.6338	0.14707	37.9508	0.14909	37.188	0.15118	36.5513	0.15302	35.8749	0.15547	35.2762	0.15756	34.6251	0.15977	33.9636
	0.1541	39.2697	0.15819	38.536	0.16054	37.9067	0.16213	37.2669	0.16408	36.6303	0.16618	36.0042	0.16802	35.3948	0.17062	34.8423	0.17243	34.2818	0.17472	33.6446
	0.17037	38.3639	0.17455	37.6894	0.17693	37.1041	0.17851	36.5515	0.18029	35.9838	0.18249	35.4512	0.18422	34.8775	0.1867	34.3606	0.18867	33.825	0.19103	33.2935
	0.18807	37.494	0.19225	36.8502	0.19468	36.3329	0.19606	35.8174	0.19799	35.3052	0.20004	34.7952	0.20175	34.3007	0.2043	33.8595	0.20621	33.3829	0.20841	32.8936
	0.20733	36.6424	0.2114	35.9877	0.21361	35.4896	0.21489	35.0135	0.2168	34.5988	0.21878	34.1054	0.22057	33.6092	0.22327	33.2177	0.22495	32.8032	0.22713	32.4847
	0.22759	35.7024	0.23188	35.1566	0.23432	34.7354	0.23562	34.3037	0.23743	33.8862	0.23945	33.4901	0.241	33.0814	0.24361	32.7235	0.24533	32.3301	0.24758	31.9381
	0.24965	34.7564	0.25404	34.2637	0.25646	33.8802	0.25764	33.4846	0.25942	33.1253	0.26142	32.7586	0.26289	32.3905	0.26553	32.0789	0.26724	31.7119	0.26943	31.3568
	0.26795	33.9456	0.2724	33.4918	0.27479	33.1347	0.2759	32.776	0.27768	32.438	0.27966	32.1127	0.28102	31.7765	0.28373	31.4842	0.28534	31.1496	0.28753	30.8185

## Sheet: Figure 2B
	Figure 2B
Parameter	Complex Modulus, G*	Phase Angle, δ	Complex Modulus, G*	Phase Angle, δ	Complex Modulus, G*	Phase Angle, δ	Complex Modulus, G*	Phase Angle, δ	Complex Modulus, G*	Phase Angle, δ	Complex Modulus, G*	Phase Angle, δ	Complex Modulus, G*	Phase Angle, δ	Complex Modulus, G*	Phase Angle, δ	Complex Modulus, G*	Phase Angle, δ	Complex Modulus, G*	Phase Angle, δ
Units	MPa	°	MPa	°	MPa	°	MPa	°	MPa	°	MPa	°	MPa	°	MPa	°	MPa	°	MPa	°
Time	0 min	0 min	23 min	23 min	44 min	44 min	66 min	66 min	88 min	88 min	109 min	109 min	131 min	131 min	153 min	153 min	174 min	174 min	195 min	195 min
	0.00223	63.3523	0.00254	63.1702	0.00265	62.7652	0.00278	61.4573	0.00296	59.6614	0.00314	57.8554	0.0034	55.6022	0.00359	54.2493	0.00379	52.5818	0.00389	52.2975
	0.00266	62.5125	0.00298	62.4208	0.0031	61.7134	0.00324	60.1714	0.00343	58.6752	0.00363	56.9751	0.00391	54.4244	0.00416	52.6791	0.00432	52.2894	0.00445	51.266
	0.00315	61.737	0.0035	61.0543	0.00364	60.9832	0.00379	59.7535	0.00399	58.2664	0.00422	56.5644	0.00449	54.1188	0.00477	52.9259	0.00496	52.0849	0.00508	51.3212
	0.00369	60.7249	0.00412	60.8	0.00427	60.2276	0.00445	59.3746	0.00464	57.4695	0.00491	56.168	0.00522	54.358	0.00548	52.6863	0.00567	51.4295	0.00582	51.1292
	0.00439	60.407	0.0048	59.8438	0.00496	59.4231	0.00519	58.3162	0.0054	56.8162	0.00568	55.3303	0.006	53.5218	0.00637	51.9606	0.00657	51.1419	0.00671	50.5218
	0.00513	59.9766	0.00561	58.8211	0.00576	58.8076	0.00598	57.5247	0.00622	56.5512	0.00652	54.8169	0.00682	53.9247	0.00714	51.8747	0.00738	51.1872	0.00754	50.3945
	0.00603	59.2431	0.00648	58.3853	0.00673	58.0749	0.00691	57.1135	0.00718	55.8224	0.00757	54.7467	0.00797	53.3048	0.00821	51.6721	0.00843	50.916	0.0086	50.3236
	0.00699	58.3142	0.00755	58.346	0.00779	57.0114	0.00798	57.1267	0.00829	55.3015	0.00863	53.8325	0.00898	53.0267	0.00935	51.494	0.00961	50.6786	0.00979	50.0086
	0.0082	57.5978	0.00879	57.0392	0.00899	56.6364	0.00919	55.9985	0.00953	54.7597	0.00998	53.2438	0.01039	51.8926	0.01077	50.7678	0.01094	50.3988	0.01112	49.88
	0.00942	57.1034	0.01011	56.5308	0.0105	55.8559	0.01064	55.217	0.01103	54.1044	0.01136	52.9608	0.01191	51.643	0.01215	50.6215	0.01258	49.9173	0.0127	49.5322
	0.01102	56.2137	0.01171	55.8151	0.012	55.298	0.0122	54.7941	0.01269	53.4282	0.01315	52.1145	0.01342	51.4886	0.01385	50.329	0.01419	49.6175	0.01438	49.2904
	0.01265	55.72	0.01352	55.0408	0.01385	54.8688	0.01414	54.092	0.01449	53.1386	0.01487	51.6072	0.01534	50.6373	0.01578	50.0047	0.01615	49.9055	0.01632	48.8063
	0.01461	55.016	0.01559	53.949	0.0159	53.8279	0.0162	53.2359	0.01662	52.1952	0.01703	51.3655	0.01753	50.3431	0.0179	49.9507	0.01833	48.7153	0.01851	48.8066
	0.01684	54.6983	0.01783	53.4752	0.01817	53.0002	0.01848	52.0131	0.01898	51.8659	0.01943	51.2334	0.01995	50.0461	0.02037	49.1041	0.02071	48.4531	0.02102	48.3779
	0.01932	53.5231	0.02047	52.7246	0.02084	52.6042	0.02117	52.1877	0.02161	51.0626	0.02209	50.3593	0.02266	49.6413	0.02312	48.9841	0.02347	48.2149	0.02375	47.9067
	0.02218	52.7438	0.02331	52.1629	0.02376	51.8392	0.02424	51.1893	0.02466	50.4902	0.0252	49.7946	0.02565	49.0785	0.02612	48.2816	0.02655	47.8708	0.02684	47.5315
	0.0254	52.0968	0.02674	51.4807	0.02716	50.9681	0.02752	50.344	0.02789	49.6112	0.02857	49.351	0.02916	48.7027	0.02965	47.7662	0.03007	47.552	0.03031	47.046
	0.02899	51.3401	0.03041	50.7226	0.0309	50.3753	0.0313	49.9474	0.03171	49.4477	0.03235	48.569	0.03306	47.8475	0.03349	47.2353	0.03396	46.8075	0.0342	46.6463
	0.03305	50.5456	0.03464	49.9915	0.03516	49.6397	0.03564	49.0635	0.03607	48.5363	0.03667	48.1314	0.03727	47.3693	0.03781	46.8178	0.03825	46.4127	0.03858	46.2091
	0.03751	49.7253	0.03937	49.1923	0.03989	48.8934	0.04035	48.4504	0.04086	47.9624	0.04142	47.3692	0.04207	46.8409	0.04257	46.3271	0.04306	46.0765	0.04344	45.7199
	0.04268	48.9638	0.04462	48.4671	0.0452	48.1542	0.04566	47.7681	0.04609	47.3205	0.04685	46.8266	0.04743	46.1815	0.048	45.716	0.04852	45.4383	0.04882	45.1902
	0.04838	48.1711	0.05044	47.7039	0.0511	47.416	0.05155	47.1069	0.05206	46.6181	0.05272	46.1569	0.05341	45.6658	0.05395	45.1892	0.05443	44.9469	0.05483	44.6764
	0.05471	47.3707	0.05702	46.9708	0.05767	46.6886	0.05818	46.2941	0.05865	45.9439	0.05929	45.4887	0.06	45.02	0.06057	44.576	0.06114	44.3582	0.06149	44.1589
	0.06176	46.5862	0.06428	46.2036	0.06494	45.9411	0.06544	45.5923	0.06596	45.2348	0.06662	44.8344	0.06733	44.3853	0.06791	44.0566	0.06845	43.7945	0.06885	43.604
	0.06956	45.776	0.0723	45.4003	0.073	45.1682	0.07348	44.8792	0.07401	44.5315	0.07467	44.1758	0.07541	43.7583	0.07599	43.4154	0.07658	43.1985	0.07697	43.0206
	0.07818	44.9409	0.08117	44.625	0.08191	44.4316	0.08241	44.1399	0.08288	43.8108	0.08361	43.4741	0.08435	43.112	0.08491	42.7535	0.08554	42.5621	0.08594	42.3935
	0.08767	44.1417	0.09092	43.8546	0.0917	43.6347	0.0922	43.3777	0.09269	43.0885	0.09344	42.7385	0.09413	42.412	0.09474	42.0913	0.09537	41.942	0.09576	41.7866
	0.09817	43.3317	0.1017	43.0282	0.10246	42.8323	0.10299	42.6272	0.10345	42.3337	0.1042	42.0184	0.10493	41.7079	0.10546	41.4686	0.10613	41.3018	0.10661	41.1455
	0.10958	42.5083	0.11352	42.2426	0.11431	42.0651	0.11464	41.852	0.11526	41.5902	0.11597	41.307	0.11663	41.0285	0.11729	40.775	0.11793	40.5998	0.11834	40.4578
	0.12211	41.6505	0.12618	41.3961	0.12715	41.2401	0.12766	41.0649	0.12813	40.8264	0.12878	40.5313	0.12948	40.3	0.13003	40.0567	0.13088	39.9284	0.13121	39.8432
	0.13571	40.6846	0.14025	40.6884	0.14106	40.4906	0.14153	40.1921	0.14205	40.0469	0.1428	39.8361	0.14361	39.61	0.14412	39.3134	0.14492	39.2175	0.14537	39.2402
	0.15073	39.9618	0.15542	39.7939	0.15641	39.6193	0.15697	39.491	0.15731	39.292	0.15809	39.0474	0.15872	38.8178	0.15927	38.6518	0.16004	38.4912	0.16052	38.4162
	0.1668	39.1123	0.17196	38.9213	0.173	38.7964	0.17343	38.6686	0.17383	38.4779	0.17452	38.2993	0.17518	38.0918	0.17571	37.8895	0.17655	37.7927	0.17705	37.691
	0.18422	38.26	0.18985	38.1125	0.19087	37.9987	0.1914	37.8611	0.19174	37.7038	0.19239	37.5299	0.193	37.3417	0.19353	37.1562	0.19442	37.0504	0.1949	36.9942
	0.20304	37.4282	0.209	37.2694	0.21016	37.1664	0.21068	37.0723	0.21097	36.8929	0.21166	36.7328	0.2123	36.577	0.21274	36.4139	0.21368	36.3307	0.21404	36.2479
	0.22347	36.5882	0.22972	36.4225	0.23096	36.3689	0.23155	36.2593	0.23173	36.0876	0.23232	35.9348	0.23273	35.8091	0.2332	35.5966	0.23421	35.5286	0.23462	35.5109
	0.24488	35.7854	0.25178	35.6752	0.2531	35.5896	0.25357	35.4871	0.25375	35.3552	0.25442	35.2075	0.25502	35.0657	0.2554	34.9377	0.25641	34.8525	0.25684	34.7957
	0.26798	34.9482	0.27539	34.8386	0.27677	34.7685	0.27729	34.6695	0.27736	34.5506	0.27808	34.4168	0.27863	34.283	0.27894	34.1643	0.27999	34.0999	0.28042	34.0386
	0.28686	34.2325	0.29462	34.131	0.29602	34.0669	0.29651	33.9755	0.29663	33.8622	0.29736	33.7464	0.29784	33.6177	0.29812	33.5059	0.29918	33.4408	0.29958	33.3926

## Sheet: Figure 3A
	Figure 3A
Parameter	Time	∂η*/∂R	∂η*/∂R	∂η*/∂R	∂η*/∂R	∂η*/∂R	∂η*/∂R	∂η*/∂R	∂η*/∂R	∂η*/∂R	∂η*/∂R	∂η*/∂R	∂η*/∂R	∂η*/∂R	∂η*/∂R	∂η*/∂R	∂η*/∂R	∂η*/∂R	∂η*/∂R	∂η*/∂R	∂η*/∂R	∂η*/∂R	∂η*/∂R	∂η*/∂R	∂η*/∂R	∂η*/∂R	∂η*/∂R	∂η*/∂R	∂η*/∂R	∂η*/∂R	∂η*/∂R	∂η*/∂R	∂η*/∂R	∂η*/∂R	∂η*/∂R	∂η*/∂R	∂η*/∂R	∂η*/∂R	∂η*/∂R	∂η*/∂R
Units	min
Angular Frequency		0.1	0.125892	0.15849	0.199526	0.251189	0.316228	0.398107	0.501188	0.630957	0.794327	1	1.25892	1.5849	1.99526	2.51189	3.16229	3.98105	5.01186	6.30957	7.94327	10.0001	12.5892	15.849	19.9526	25.1188	31.623	39.8105	50.119	63.0957	79.4327	100	125.892	158.488	199.525	251.188	316.226	398.105	501.191	599.995
	1.09759	3087.2	2538	2227.8	2166.9	1627.8	1518.5	1130.3	1111.5	933.8	866.5	684.1	684.1	622.07	498.44	459.9	359.63	336.29	284.09	252.12	234.09	193.86	164.02	146.05	126.12	108.92	94.51	81.58	70.36	62.44	51.21	45.34	37.23	32.55	28.246	23.726	19.751	17.333	14.78	12.93
	22.735	1081.9	1021.6	855.8	749.4	605.3	476.7	643.2	474.8	317.8	489.1	297.4	267.8	190.6	169	147.82	140.1	107.15	97.44	82.65	64.88	57.79	52.43	41.15	33.26	28.12	23.17	19.6	15.2	12.53	12.3	8.11	7.84	6.55	5.106	4.588	3.935	3.306	2.749	2.33
	44.3818	1375.9	1101.9	944.3	866.5	948.3	698.5	458.2	390.9	312	177.7	190.3	226.8	189.8	153.86	129.49	151.32	88.88	78.67	76.62	58.56	46.13	35.43	31.83	24.84	19.14	16.1	12.45	10.62	5.19	6.41	4.68	4.43	2.74	2.659	2.063	1.869	1.192	1.036	0.823
	66.0212	1758.9	1475.8	1271.3	963.7	835.7	750.3	670.8	624.9	541.9	483.6	492.2	281.7	267.1	251.03	175.53	133.16	92.52	83.33	68.13	63.84	42.43	40.49	29.77	26.12	21.01	14.71	12.38	9.08	9.83	5.83	5.27	2.71	2.47	1.671	1.156	0.547	0.459	0.134	0.197
	87.671	1783.4	1612.4	1436.4	1350.5	1100.1	960.2	976.7	663.2	714.5	421.3	459.9	296.5	258	228.16	191.99	171.64	170.67	125.94	95.18	70.64	76.63	52.67	40.75	33.21	26.16	23.18	18.93	14.91	11.32	8.27	7.5	6.24	4.39	3.261	2.762	1.87	1.665	1.438	1.218
	109.308	2658.4	2229.9	1741.1	1564.7	1285.6	933.3	996.7	713.2	637.7	697.7	276	375.3	314.5	260.33	226.22	141.35	150.33	143.36	93.86	81.65	58.08	55.06	44.28	35.75	29.44	23.28	17.15	14.63	10.42	8.74	8.05	4.98	4.16	3.057	2.548	1.308	1.529	1.098	0.801
	130.954	1881.8	1985.3	1732.7	1302.5	1468.8	1026.6	601.2	725.5	605.5	303.4	430.6	353.4	236.8	208.6	181.41	150.65	121.47	84.7	86.72	62.59	56.5	42.45	36.42	28.67	23.16	17.74	15.43	10.49	10.44	7.01	5.14	4.33	3.34	2.662	1.768	1.487	0.945	0.625	0.474
	152.59	2008.3	1254.8	1191.8	965.1	803.7	745.4	558.5	513.8	269.8	539.2	341.2	293.7	267.4	171.8	139.42	133.36	105.79	94.22	68.67	62.2	52.08	38.5	35.48	27.3	23.43	19.98	15.84	13.44	10.16	10.65	7.97	6.12	5.33	4.497	3.718	3.19	2.534	2.094	1.756
	174.238	925.3	1031.6	781.8	763	550.8	526	425.9	374	282.2	144.8	189.7	129.5	114.5	151.8	111.14	93.13	60.98	47.79	52.74	48.02	29.87	31.41	22.09	20.09	15.76	12.53	9.85	9.54	6.57	4.19	4.48	3.85	3.13	2.381	1.451	1.289	1.093	0.867	0.678

## Sheet: Figure 3B
	Figure 3B
Parameter	Time	∂η*/∂R	∂η*/∂R	∂η*/∂R	∂η*/∂R	∂η*/∂R	∂η*/∂R	∂η*/∂R	∂η*/∂R	∂η*/∂R	∂η*/∂R	∂η*/∂R	∂η*/∂R	∂η*/∂R	∂η*/∂R	∂η*/∂R	∂η*/∂R	∂η*/∂R	∂η*/∂R	∂η*/∂R	∂η*/∂R	∂η*/∂R	∂η*/∂R	∂η*/∂R	∂η*/∂R	∂η*/∂R	∂η*/∂R	∂η*/∂R	∂η*/∂R	∂η*/∂R	∂η*/∂R	∂η*/∂R	∂η*/∂R	∂η*/∂R	∂η*/∂R	∂η*/∂R	∂η*/∂R	∂η*/∂R	∂η*/∂R	∂η*/∂R
Units	min
Angular Frequency		0.1	0.125892	0.15849	0.199526	0.251189	0.316228	0.398107	0.501188	0.630957	0.794327	1	1.25892	1.5849	1.99526	2.51189	3.16229	3.98105	5.01186	6.30957	7.94327	10.0001	12.5892	15.849	19.9526	25.1188	31.623	39.8105	50.119	63.0957	79.4327	100	125.892	158.488	199.525	251.188	316.226	398.105	501.191	599.995
	1.09759	5687.1	4820.5	4242.6	3610.3	3539.1	2914.5	2670	2142.6	1934.5	1760.3	1394.4	1225.74	1033.91	878.9	759.18	627.34	545.51	465.25	386.18	315.18	273.96	222.2	184.12	155.24	127.94	105.68	86.59	72.03	56.08	48.48	36.72	31.17	25.825	20.948	16.662	12.88	10.773	8.76	7.414
	22.735	6898	6270.3	5393.9	4597.1	3907.1	3306.2	2798	2401.1	1853.7	1705.6	1276.5	1093.9	926.11	773.44	616.83	544.51	420.29	342.14	293.9	242.71	194.71	156.5	130.2	102.19	83.73	68.76	55.49	43.57	36.57	28.27	24.51	18.06	14.776	11.93	9.664	6.968	6.132	4.821	3.986
	44.3818	13740.6	11329.5	9224.8	7823.2	6267.6	5063.6	3866.4	3205.4	2724.8	1935.1	1927.7	1383.9	1075.4	881.78	733.75	585	457.47	390.03	288.05	236.71	183.33	148.21	119.15	95.3	73.81	57.95	46.49	37.82	30.09	21.09	14.96	13.28	10.03	7.93	5.498	4.071	3.262	2.355	1.847
	66.0212	19065.5	16394.7	13348.3	10520.9	8017.4	6639.8	5165.1	4282.3	3188	2653.7	1900.1	1657.6	1336.9	1038	822.64	628.25	516.24	391.34	327.23	253.81	203.85	163.23	128.15	103.53	82.03	64.82	50.86	39.6	31.14	27.51	21.88	16.04	12.31	8.889	7.684	6.02	4.555	3.556	2.971
	87.671	24609.4	19021.7	15000.6	11811.4	9928.2	7387.5	6165.3	4693.5	3755.5	2849.8	2421.5	1780.9	1387.3	1094.4	846.12	733.56	549.06	445.35	339.68	276.52	218.39	171.4	136.25	106.58	85.2	68.06	53.98	43.1	33.15	25.22	22.36	16.56	13.25	11.041	8.153	6.277	5.071	3.986	3.292
	109.308	26493.7	21142.5	16653	12749.6	10193.3	8250.9	6253.6	5131.4	4098.6	3288.7	2313.5	1986.4	1575	1221.5	966.8	724.85	567.6	427.07	361.88	278.65	215.61	169.99	136.14	107.98	85.15	64.59	51.51	40.13	32.08	25.89	19.05	14.64	11.61	8.67	6.788	5.638	3.888	2.931	2.266
	130.954	27203	21135.3	17092.2	14482.9	10599.4	8464.7	7352.4	5185.4	3945.9	3331.3	2500	1961.8	1551.1	1294.1	960	776.5	617.22	499.4	379.59	297.45	239.23	188.22	146.66	117.16	92.84	75.65	59.73	48.73	40.72	27.47	23.14	19.45	16.43	12.459	10.152	8.54	6.566	5.27	4.515
	152.59	27843	21654	17217.1	13373.6	11469.8	8681.1	6066.1	5452.9	4047.7	3099.3	2915	2136.1	1653.5	1216	1021.9	743.2	612.15	499.27	380.33	303.93	235.56	190.08	144.82	112.78	88.98	68.89	55.21	42.87	30.47	25.95	18.76	16.59	11.44	9.863	7.623	5.308	4.305	3.407	2.682
	174.238	28045	23598	18354	13895.6	10859.2	9171.8	7676.5	5768.6	4624.2	3748.7	2549.1	2203.1	1653.7	1354.1	1074	793.6	669.9	494.73	407.88	318.31	252.87	197.03	157.76	124.07	97.17	76.95	59.24	45.15	40.25	30.7	25.57	17.6	14.45	11.799	8.771	6.922	5.659	4.371	3.654

## Sheet: Figure 4
	Figure 4
Parameter	Time	Virgin 1	Virgin 2	Virgin 3	PCR 1	PCR 2	PCR 3	PCR 4	PCR 5	PCR 6
Units	min
Grade		Virgin	Virgin	Virgin	Natural	Natural	Natural	Jazz	Jazz	Jazz
	1.09759	5687.1	4820.5	4242.6	3610.3	3539.1	2914.5	2670	2142.6	1934.5
	22.735	6898	6270.3	5393.9	4597.1	3907.1	3306.2	2798	2401.1	1853.7
	44.3818	13740.6	11329.5	9224.8	7823.2	6267.6	5063.6	3866.4	3205.4	2724.8
	66.0212	19065.5	16394.7	13348.3	10520.9	8017.4	6639.8	5165.1	4282.3	3188
	87.671	24609.4	19021.7	15000.6	11811.4	9928.2	7387.5	6165.3	4693.5	3755.5
	109.308	26493.7	21142.5	16653	12749.6	10193.3	8250.9	6253.6	5131.4	4098.6
	130.954	27203	21135.3	17092.2	14482.9	10599.4	8464.7	7352.4	5185.4	3945.9
	152.59	27843	21654	17217.1	13373.6	11469.8	8681.1	6066.1	5452.9	4047.7
	174.238	28045	23598	18354	13895.6	10859.2	9171.8	7676.5	5768.6	4624.2

## Sheet: Figure 5
	Figure 5
Parameter	Time	vHDPE	25% PP
Units	min
Grade
	1.09759	-65.267	-62.837
	22.735	-49.677	-46.227
	44.3818	-24.858	-35.219
	66.0212	19.547	4.981
	87.671	53.742	46.833
	109.308	74.138	72.729
	130.954	87.493	87.179
	152.59	95.094	94.868
	174.238	98.024	98.893
	195.873	100	100
